# Supplementary material for: Identification and characterization of catalase genes involved in the response to heat stress in Tetranychus urticae (Acari: Tetranychidae)
Source: BMC Genomics. 2025 Nov 18;26:1053. doi: 10.1186/s12864-025-12215-3 (PMC12625012; doi:10.1186/s12864-025-12215-3)
Supplement: Supplementary file 7 — Supplementary Material 7. [file 12864_2025_12215_MOESM7_ESM.xlsx]

## Sheet: ART ANOVA Analysis
CAT1
ART_ANOVA_Results		Term	Df	Df.res	Sum Sq	Sum Sq.res	F value	Pr(>F)			Dunn_Posthoc_Results		25℃-2h	36℃-2h	39℃-2h	42℃-2h	45℃-2h	25℃-4h	36℃-4h	39℃-4h	42℃-4h	45℃-4h	25℃-6h	36℃-6h	39℃-6h	42℃-6h
	Temperature	Temperature	4	60	28481.7	6371.6	67.0516	1.84898e-21				36℃-2h	0.0405421	NA	NA	NA	NA	NA	NA	NA	NA	NA	NA	NA	NA	NA
	Time	Time	2	60	2230.16	32482.4	2.05972	0.136409				39℃-2h	0.0440856	1	NA	NA	NA	NA	NA	NA	NA	NA	NA	NA	NA	NA
	Temperature: Time	Temperature: Time	8	60	27423	5909.2	34.8055	8.94616e-20				42℃-2h	0.0244876	1	1	NA	NA	NA	NA	NA	NA	NA	NA	NA	NA	NA
												45℃-2h	0.000230586	0.00494704	0.0415401	0.0213571	NA	NA	NA	NA	NA	NA	NA	NA	NA	NA
												25℃-4h	1	1	1	1	0.000230586	NA	NA	NA	NA	NA	NA	NA	NA	NA
												36℃-4h	1	1	1	1	1	0.0201155	NA	NA	NA	NA	NA	NA	NA	NA
												39℃-4h	1	1	1	1	1	0.0145459	1	NA	NA	NA	NA	NA	NA	NA
												42℃-4h	0.0685034	1	1	0.00412316	1	0.00685034	0.0457865	0.0451655	NA	NA	NA	NA	NA	NA
												45℃-4h	0.0722536	1	1	1	0.0165499	0.00722536	0.0395455	0.0395465	1	NA	NA	NA	NA	NA
												25℃-6h	1	1	1	1	0.000230586	1	1	1	0.0685034	0.0722536	NA	NA	NA	NA
												36℃-6h	0.917379	1	1	1	1	0.917379	1	1	1	1	0.00917379	NA	NA	NA
												39℃-6h	0.0239555	1	0.0254688	0.806259	1	0.0239555	1	0.0165498	1	1	0.0239555	0.0423136	NA	NA
												42℃-6h	0.00139255	1	0.233018	0.00894448	1	0.00139255	1	1	0.0165488	1	0.00139255	0.00845642	0.0365499	NA
												45℃-6h	1	1	1	1	0.000233012	1	1	1	1	0.00831322	0.0254649	1	0.0365499	0.0171994
CAT2
ART_ANOVA_Results		Term	Df	Df.res	Sum Sq	Sum Sq.res	F value	Pr(>F)			Dunn_Posthoc_Results		25℃-2h	36℃-2h	39℃-2h	42℃-2h	45℃-2h	25℃-4h	36℃-4h	39℃-4h	42℃-4h	45℃-4h	25℃-6h	36℃-6h	39℃-6h	42℃-6h
	Temperature	Temperature	4	60	30348.3	4493.2	101.314	5.58789e-26				36℃-2h	0.000285763	NA	NA	NA	NA	NA	NA	NA	NA	NA	NA	NA	NA	NA
	Time	Time	2	60	3026.96	31906.4	2.8461	0.0659361				39℃-2h	0.000487512	0.00566523	NA	NA	NA	NA	NA	NA	NA	NA	NA	NA	NA	NA
	Temperature: Time	Temperature: Time	8	60	28665.7	5935.6	36.2209	3.40076e-20				42℃-2h	0.0420226	0.0244109	0.04554	NA	NA	NA	NA	NA	NA	NA	NA	NA	NA	NA
												45℃-2h	0.0384501	0.00940363	1	0.00785511	NA	NA	NA	NA	NA	NA	NA	NA	NA	NA
												25℃-4h	0.0154878	0.000285763	1	0.0420226	1	NA	NA	NA	NA	NA	NA	NA	NA	NA
												36℃-4h	0.0444029	1	1	1	1	0.000444029	NA	NA	NA	NA	NA	NA	NA	NA
												39℃-4h	1	1	1	1	1	0.0155789	1	NA	NA	NA	NA	NA	NA	NA
												42℃-4h	0.173431	1	1	1	1	0.000173431	1	1	NA	NA	NA	NA	NA	NA
												45℃-4h	1	0.282606	1	1	1	0.0245771	1	1	1	NA	NA	NA	NA	NA
												25℃-6h	0.00147882	0.000285763	1	0.0420226	1	0.0245455	0.0444029	1	0.173431	1	NA	NA	NA	NA
												36℃-6h	1	0.0182271	1	1	1	1	0.0154478	1	1	1	0.000844011	NA	NA	NA
												39℃-6h	1	0.0201596	0.0470055	1	1	1	1	0.0311242	1	1	0.000544215	1	NA	NA
												42℃-6h	0.00139255	1	1	0.0401176	0.296425	0.00139255	1	1	0.0155479	0.806259	0.00139255	0.04516	0.0722536	NA
												45℃-6h	0.0495459	1	1	1	0.00145879	0.0495459	1	1	1	0.0248871	0.0495459	0.0322114	0.0155775	0.0476065
